# Supplementary material for: Mental health status of Italian elderly subjects during and after quarantine for the COVID‐19 pandemic: a cross‐sectional and longitudinal study
Source: Psychogeriatrics. 2021 May 6;21(4):540–51. doi: 10.1111/psyg.12703 (PMC8242477; doi:10.1111/psyg.12703)
Supplement: Supplementary file 1 — Appendix S1. References of tools Appendix S2. Descriptive of items included in the Perceived Memory and Attentional Failures Questionnaire [file PSYG-21-540-s001.zip]

Archive with 2 entries (2 files):
- PSYG_12703_Supplemental Material 1_reference tools.docx
- PSYG_12703_Supplemental Material 2.docx
